# Supplementary material for: A Comprehensive HPLC-HRMS/MS Targeted Screening Method to Detect 90 New Psychoactive Substances in Oral Fluid Samples
Source: Biology (Basel). 2026 Apr 13;15(8):616. doi: 10.3390/biology15080616 (PMC13113579; doi:10.3390/biology15080616)
Supplement: Supplementary file 1 [file biology-15-00616-s001.zip]

Archive with 1 entries (1 files):
- biology-4214504-supplementary.pdf
